# Supplementary material for: Frequency and Outcomes of Patients Presenting with Non-ST Elevation Myocardial Infarction (NSTEMI) without Standard Modifiable Risk Factors: A US Healthcare Experience
Source: J Clin Med. 2023 May 3;12(9):3263. doi: 10.3390/jcm12093263 (PMC10179010; doi:10.3390/jcm12093263)
Supplement: Supplementary file 1 [file jcm-12-03263-s001.zip]

Archive with 1 entries (1 files):
- jcm-2311237-supplementary.pdf
